# Supplementary material for: Hepatic Hedgehog Signaling Participates in the Crosstalk between Liver and Adipose Tissue in Mice by Regulating FGF21
Source: Cells. 2022 May 18;11(10):1680. doi: 10.3390/cells11101680 (PMC9139566; doi:10.3390/cells11101680)
Supplement: Supplementary file 1 [file cells-11-01680-s001.zip]

Archive with 1 entries (1 files):
- cells-1713642-supplementary.pdf
